# Supplementary material for: The Development of Bacteriophage Resistance in Vibrio alginolyticus Depends on a Complex Metabolic Adaptation Strategy
Source: Viruses. 2021 Apr 10;13(4):656. doi: 10.3390/v13040656 (PMC8069663; doi:10.3390/v13040656)
Supplement: Supplementary file 1 [file viruses-13-00656-s001.zip]

Archive with 7 entries (6 files):
- supplementary 1050102/
- supplementary 1050102/Figure S1.pdf
- supplementary 1050102/Supplemental Data 1.pdf
- supplementary 1050102/Supplemental Data 2.pdf
- supplementary 1050102/Table S1. Relative transcript abudances.pdf
- supplementary 1050102/Table S2. Primers list of qPCR platform.pdf
- supplementary 1050102/Table S3.pdf
